# Supplementary material for: Origin and Consequences of Chromosomal Inversions in the virilis Group of Drosophila
Source: Genome Biol Evol. 2018 Oct 30;10(12):3152–66. doi: 10.1093/gbe/evy239 (PMC6278893; doi:10.1093/gbe/evy239)
Supplement: Supplementary Data [file evy239_supp.zip]

Archive with 21 entries (21 files):
- FigS1CMYK.tif
- FigS2CMYK.tif
- FigS3CMYK.tif
- FigS4CMYK.tif
- FigS5CMYK.tif
- FigS6CMYK.tif
- FigS7CMYK.tif
- FigS8CMYK.tif
- File S1.pdf
- File S10.pdf
- File S2.pdf
- File S3.pdf
- File S4.pdf
- File S5.pdf
- File S6.pdf
- File S7.pdf
- File S8.pdf
- File S9.pdf
- Legends supplementary materials.docx
- Table S1.pdf
- Table S2.pdf
